# Supplementary material for: Chiroptical Performances in Self-Assembled Hierarchical Nanosegregated Chiral Intermediate Phases Composed of Two Different Achiral Bent-Core Molecules
Source: Int J Mol Sci. 2022 Nov 23;23(23):14629. doi: 10.3390/ijms232314629 (PMC9736540; doi:10.3390/ijms232314629)
Supplement: Supplementary file 1 [file ijms-23-14629-s001.zip]

Archive with 1 entries (1 files):
- ijms-2005598-supplementary.pdf
